# Supplementary material for: Equine Herpesvirus Type 4 (EHV-4) Outbreak in Germany: Virological, Serological, and Molecular Investigations
Source: Pathogens. 2021 Jun 25;10(7):810. doi: 10.3390/pathogens10070810 (PMC8308676; doi:10.3390/pathogens10070810)
Supplement: Supplementary file 1 [file pathogens-10-00810-s001.zip]

Archive with 1 entries (1 files):
- pathogens-1232744-supplementary.pdf
